# Supplementary material for: Pathogenesis of Focal Segmental Glomerulosclerosis and Minimal Change Disease: Insights from Glomerular Proteomics
Source: Life (Basel). 2025 Mar 23;15(4):527. doi: 10.3390/life15040527 (PMC12028441; doi:10.3390/life15040527)
Supplement: Supplementary file 1 [file life-15-00527-s001.zip]

Archive with 6 entries (6 files):
- life-3511256-supplementary.pdf
- Supplementary Figure 1.jpg
- Supplementary Figure 2.png
- Supplementary Figure 3.png
- Supplementary Figure 4.png
- Supplementary Tables.xlsx
