# Supplementary material for: Pathogenesis of Focal Segmental Glomerulosclerosis and Minimal Change Disease: Insights from Glomerular Proteomics
Source: Life (Basel). 2025 Mar 23;15(4):527. doi: 10.3390/life15040527 (PMC12028441; doi:10.3390/life15040527)
Supplement: Supplementary file 1 [file life-15-00527-s001.zip › Supplementary Tables.xlsx]

## Sheet: Description
	Table S1. Differentially Expressed Proteins (DEPs) in FSGS vs MCD (t-test p-value ≤ 0.05, |FC| ≥ 1.2); *unique peptide
	Table S2. Characterization of Differentially Expressed Proteins (DEPs) using the HPA Database
	Table S3. STRING functional enrichment analysis results of DEPs (FDR<=0.05, min. 3 proteins/ pathway)

## Sheet: Table 1
Table 1. Differentially Expressed Proteins (DEPs) in FSGS vs MCD (t-test p-value ≤ 0.05, |FC| ≥ 1.2); *unique peptide
GeneID	Uniprot Accession ID	Description	Peptide count	Highest mean condition	FC	raw.pval
UBE2K	P61086	Ubiquitin-conjugating enzyme E2 K	1*	FSGS	12.88	0.0167
ZMAT5	Q9UDW3	Zinc finger matrin-type protein 5	1*	FSGS	8.47	0.0128
CFHR1	Q03591	Complement factor H-related protein 1	3	FSGS	8.35	0.00538
CDCA8	Q53HL2	Borealin	2	FSGS	4.63	0.013
TUBA4A	P68366	Tubulin alpha-4A chain	2	FSGS	4.5	0.0363
HP1BP3	Q5SSJ5	Heterochromatin protein 1-binding protein 3	3	FSGS	4.05	0.0308
FBLN1	P23142	Fibulin-1	4	FSGS	3.53	0.0242
HBE1	P02100	Hemoglobin subunit epsilon	1*	FSGS	3.47	0.0266
SFN	P31947	14-3-3 protein sigma	4	FSGS	3.23	0.0317
AMBP	P02760	Protein AMBP	5	FSGS	3.16	0.00803
IGHG3	P01860	Immunoglobulin heavy constant gamma 3	2	FSGS	3.04	0.0254
TINAGL1	Q9GZM7	Tubulointerstitial nephritis antigen-like	4	FSGS	2.78	0.00646
PFN2	P35080	Profilin-2	1*	FSGS	2.46	0.0406
PRDX6	P30041	Peroxiredoxin-6	3	FSGS	2.42	0.038
TF	P02787	Serotransferrin	7	FSGS	2.41	0.041
RABL3	Q5HYI8	Rab-like protein 3	1*	FSGS	2.28	0.0165
COL4A1	P02462	Collagen alpha-1(IV) chain	7	FSGS	2.24	0.0261
HNRNPR	O43390	Heterogeneous nuclear ribonucleoprotein R	3	FSGS	2.21	0.0326
KRT27	Q7Z3Y8	Keratin_ type I cytoskeletal 27	2	FSGS	2.14	0.0211
LASP1	Q14847	LIM and SH3 domain protein 1	5	FSGS	2.1	0.029
CSRP1	P21291	Cysteine and glycine-rich protein 1	1*	FSGS	2.08	0.0181
PPIA	P62937	Peptidyl-prolyl cis-trans isomerase A	3	FSGS	1.92	0.000255
HLA-DRB1	P01911	HLA class II histocompatibility antigen_ DRB1 beta chain	3	FSGS	1.91	0.00459
HLA-A	P04439	HLA class I histocompatibility antigen_ A alpha chain	10	FSGS	1.91	0.0375
GNAO1	P09471	Guanine nucleotide-binding protein G(o) subunit alpha	1*	FSGS	1.9	0.00249
KRT34	O76011	Keratin_ type I cuticular Ha4	4	FSGS	1.86	0.0463
ITGB1	P05556	Integrin beta-1	4	FSGS	1.84	0.0343
TAGLN2	P37802	Transgelin-2	5	FSGS	1.66	0.0231
A2M	P01023	Alpha-2-macroglobulin	11	FSGS	1.65	0.00235
TUBB4B	P68371	Tubulin beta-4B chain	2	FSGS	1.63	0.0365
TUBB	P07437	Tubulin beta chain	9	FSGS	1.6	0.00987
HSP90B1	P14625	Endoplasmin	6	FSGS	1.54	0.0227
YWHAG	P61981	14-3-3 protein gamma	2	MCD	0.72	0.0363
KRT73	Q86Y46	Keratin_ type II cytoskeletal 73	15	MCD	0.64	0.0436
EEF1A1	P68104	Elongation factor 1-alpha 1	2	MCD	0.62	0.0207
COL18A1	P39060	Collagen alpha-1(XVIII) chain	12	MCD	0.61	0.0483
RAP1B	P61224	Ras-related protein Rap-1b	1*	MCD	0.6	0.0229
PANK4	Q9NVE7	4'-phosphopantetheine phosphatase	2	MCD	0.6	0.0465
ACAT1	P24752	Acetyl-CoA acetyltransferase_ mitochondrial	1*	MCD	0.52	0.0355
PPIB	P23284	Peptidyl-prolyl cis-trans isomerase B	2	MCD	0.49	0.00851
ANXA2	P07355	Annexin A2	27	MCD	0.39	0.0134
CA1	P00915	Carbonic anhydrase 1	3	MCD	0.26	0.00662
ZNF566	Q969W8	Zinc finger protein 566	1*	MCD	0.2	0.00918
MME	P08473	Neprilysin	1*	MCD	0.19	0.0312
FBP1	P09467	Fructose-1_6-bisphosphatase 1	3	MCD	0.12	0.0183
MYL3	P08590	Myosin light chain 3	2	MCD	0.02	0.0222

## Sheet: Table 2
Table 2. Characterization of Differentially Expressed Proteins (DEPs) Using the HPA Database
Tissue specificity category is based on normalized mRNA expression levels in the consensus dataset, calculated from the RNA expression levels in samples from HPA and GTEX
Specificity of RNA expression in 17 cancer types is categorized as either cancer enriched, group enriched, cancer enhanced, low cancer specificity and not detected.
		Protein expression (Kidney)							Tissue specificity	Cancer specificity	Prognostic summary	Detected in blood		Upregulated in disease
GeneID	Highest mean condition	Cells in glomeruli	Cells in tubules	Bowman's capsule	Collecting ducts	Distal tubules	Proximal tubules (cell body)	Proximal tubules (microvilli)				Immunoassay	MS
UBE2K	GSFS	Low	Medium	-	-	-	-	-	Low	Low	Prognostic marker in pancreatic cancer (unfavorable)	-	Yes	-
ZMAT5	GSFS	Medium	High	-	-	-	-	-	Low	Low	Not prognostic	-	No	-
CFHR1	GSFS	Not detected	Not detected	-	-	-	-	-	Liver	Liver cancer	Prognostic marker in liver cancer (favorable)	No	Yes	-
CDCA8	GSFS	Not detected	Low	-	-	-	-	-	Bone marrow, lymphoid tissue, testis	Low	Prognostic marker in renal cancer (unfavorable), liver cancer (unfavorable), melanoma (unfavorable) and pancreatic cancer (unfavorable)	-	No	-
TUBA4A	GSFS	Medium	Medium	-	-	-	-	-	Skeletal muscle, tongue)	Low	Prognostic marker in liver cancer (unfavorable)	-	Yes	-
HP1BP3	GSFS	Medium	Medium	-	-	-	-	-	Low	Low	Prognostic marker in liver cancer (unfavorable)	-	Yes	-
FBLN1	GSFS	Low	Medium	-	-	-	-	-	Choroid plexus	Cancer enhanced (endometrial cancer)	Prognostic marker in renal cancer (unfavorable) and endometrial cancer (favorable)	-	Yes	-
HBE1	GSFS	Not detected	Not detected	-	-	-	-	-	Low	Low	Not prognostic	-	Yes	-
SFN	GSFS	Not detected	Not detected	-	-	-	-	-	Esophagus, skin, vagina	Cancer enhanced (cervical cancer, head and neck cancer)	Prognostic marker in renal cancer (unfavorable), liver cancer (unfavorable), endometrial cancer (favorable) and pancreatic cancer (unfavorable)	-	Yes	-
AMBP	GSFS	Not detected	Not detected	-	-	-	-	-	Liver	Cancer enriched (liver cancer)	Prognostic marker in endometrial cancer (favorable)	No	Yes	Myeloma, ovarian cancer, endometrial cancer, lung cancer
IGHG3	GSFS	-	-	-	-	-	-	-	Lymphoid tissue	Low	Prognostic marker in renal cancer (unfavorable) and head and neck cancer (favorable)	No	No	-
TINAGL1	GSFS	Low	Low	-	-	-	-	-	Low	Cancer enhanced (urothelial cancer)	Prognostic marker in renal cancer (favorable) and thyroid cancer (favorable)	-	Yes	Myeloma, Acute myeloid leukemia, Glioma, Diffuse large B-cell lymphoma, Chronic lymphocytic leukemia
PFN2	GSFS	Not detected	-	Not detected	High	High	Low	Not detected	Brain	Low	Prognostic marker in liver cancer (unfavorable), endometrial cancer (unfavorable) and head and neck cancer (unfavorable)	-	Yes	-
PRDX6	GSFS	High	High	-	-	-	-	-	Low	Low	Prognostic marker in head and neck cancer (unfavorable) and renal cancer (unfavorable)	-	Yes	Ovarian cancer, colorectal cancer, lung cancer
TF	GSFS	Not detected	Not detected	-	-	-	-	-	Brain, liver, retina	Cancer enriched (liver cancer)	Prognostic marker in renal cancer (unfavorable) and breast cancer (favorable)	Yes	Yes	-
RABL3	GSFS	Low	High	-	-	-	-	-	Low	Low	Prognostic marker in renal cancer (favorable)	-	No	-
COL4A1	GSFS	Low	Low	-	-	-	-	-	Placenta	Low	Prognostic marker in renal cancer (unfavorable) and cervical cancer (unfavorable)	-	Yes	-
HNRNPR	GSFS	High	High	-	-	-	-	-	Low	Low	Prognostic marker in liver cancer (unfavorable)	-	Yes	-
KRT27	GSFS	Not detected	Not detected	-	-	-	-	-	Skin	Cancer enhanced (endometrial cancer, thyroid cancer)	Not prognostic	No	No	-
LASP1	GSFS	High	-	Not detected	Low	Low	Low	High	Low	Low	Prognostic marker in liver cancer (unfavorable) and endometrial cancer (unfavorable)	-	Yes	-
CSRP1	GSFS	Low	High	-	-	-	-	-	Intestine, seminal vesicle)	Low	Prognostic marker in renal cancer (unfavorable) and head and neck cancer (unfavorable)	-	Yes	-
PPIA	GSFS	Medium	Medium	-	-	-	-	-	Low	Low	Prognostic marker in liver cancer (unfavorable)	No	Yes	-
HLA-DRB1	GSFS	Not detected	Not detected	-	-	-	-	-	Lung, lymphoid tissue	Low	Not prognostic	-	No	-
HLA-A	GSFS	-	-	-	-	-	-	-	Low	Low	Prognostic marker in ovarian cancer (favorable) and endometrial cancer (favorable)	-	Yes	-
GNAO1	GSFS	-	-	-	-	-	-	-	Brain, retina	Cancer enriched (glioma)	Prognostic marker in pancreatic cancer (favorable)	-	Yes	-
KRT34	GSFS	Not detected	Not detected	-	-	-	-	-	Skin	Cancer enhanced (head and neck cancer)	Not prognostic	-	Yes	-
ITGB1	GSFS	High	-	Not detected	Low	Not detected	Not detected	Not detected	Low	Low	Prognostic marker in lung cancer (unfavorable) and cervical cancer (unfavorable)	-	Yes	Chronic lymphocytic leukemia, breast cancer, prostate cancer, endometrial cancer
TAGLN2	GSFS	Not detected	Low	-	-	-	-	-	Low	Low	Prognostic marker in renal cancer (unfavorable), breast cancer (unfavorable) and liver cancer (unfavorable)	-	Yes	-
A2M	GSFS	Low	Low	-	-	-	-	-	Liver, lung	Low	Not prognostic	Yes	Yes	-
TUBB4B	GSFS	Low	Medium	-	-	-	-	-	Low	Low	Prognostic marker in thyroid cancer (favorable), endometrial cancer (favorable) and liver cancer (unfavorable)	No	No	-
TUBB	GSFS	Low	Medium	-	-	-	-	-	Low	Low	Prognostic marker in renal cancer (unfavorable) and liver cancer (unfavorable)	-	Yes	-
HSP90B1	GSFS	Not detected	-	High	High	High	High	Not detected	Low	Low	Prognostic marker in renal cancer (unfavorable)	-	Yes	Breast cancer
YWHAG	MCD	Medium	Medium	-	-	-	-	-	Brain, skeletal muscle	Low	Prognostic marker in renal cancer (unfavorable), cervical cancer (unfavorable), lung cancer (unfavorable) and pancreatic cancer (unfavorable)	-	Yes	-
KRT73	MCD	Not detected	Not detected	-	-	-	-	-	Skin	-	Not prognostic	-	No	-
EEF1A1	MCD	Low	Medium	-	-	-	-	-	Low	Low	Prognostic marker in liver cancer (unfavorable)	-	Yes	-
COL18A1	MCD	High	High	-	-	-	-	-	Liver	Low	Prognostic marker in liver cancer (favorable)	-	Yes	Myeloma, chronic lymphocytic leukemia, acute myeloid leukemia, ovarian cancer
RAP1B	MCD	-	-	-	-	-	-	-	Low	Low	Prognostic marker in renal cancer (unfavorable)	-	No	-
PANK4	MCD	-	-	-	-	-	-	-	Low	Low	Prognostic marker in renal cancer (favorable)	-	No	-
ACAT1	MCD	Medium	-	Not detected	High	High	High	Not detected	Kidney, liver	Low	Prognostic marker in renal cancer (favorable) and liver cancer (favorable)	-	Yes	-
PPIB	MCD	Low	Medium	-	-	-	-	-	Low	Low	Prognostic marker in renal cancer (unfavorable) and endometrial cancer (favorable)	No	Yes	Colorectal cancer, Lung cancer, Myeloma
ANXA2	MCD	Medium	Medium	-	-	-	-	-	Esophagus	Low	Prognostic marker in renal cancer (unfavorable), pancreatic cancer (unfavorable), liver cancer (unfavorable), urothelial cancer (unfavorable), endometrial cancer (favorable) and lung cancer (unfavorable)	No	Yes	-
CA1	MCD	Not detected	Not detected	-	-	-	-	-	Bone marrow, intestine	Group enriched (colorectal cancer, stomach cancer)	Not prognostic	-	Yes	Prostate cancer, glioma, endometrial cancer, cervical cancer, ovarian cancer
ZNF566	MCD	-	-	-	-	-	-	-	Low	Low	Prognostic marker in endometrial cancer (unfavorable)	-	No	-
MME	MCD	High	-	Not detected	Not detected	Not detected	Not detected	High	Intestine, kidney	Cancer enhanced (prostate cancer)	Not prognostic	-	Yes	Diffuse large b-cell lymphoma, glioma, myeloma
FBP1	MCD	Not detected	-	Not detected	Not detected	Not detected	High	Not detected	Intestine, kidney, liver	Low	Prognostic marker in renal cancer (favorable), urothelial cancer (favorable), liver cancer (favorable) and endometrial cancer (favorable)	-	Yes	Myeloma, lung cancer
MYL3	MCD	Not detected	Not detected	-	-	-	-	-	Heart muscle, skeletal muscle, tongue	Group enriched (head and neck cancer, prostate cancer, renal cancer)	Prognostic marker in renal cancer (favorable)	-	Yes	-

## Sheet: Table 3
Table 3. STRING functional enrochment analysi sresults of DEPs (FDR<=0.05, min. 3 proteins/ pathway)
#Category	Term ID	Term description	Observed gene count	Background gene count	Strength	Signal	False discovery rate (FDR)	Proteins (DEPs)
GO Process	GO:0007010	Cytoskeleton organization	13	1229	0.67	0.37	0.0391	PFN2,TUBA4A,HSP90B1,KRT27,KRT73,TUBB,TUBB4B,HLA-DRB1,CSRP1,CDCA8,KRT34,ITGB1,TF
GO Function	GO:0005198	Structural molecule activity	14	776	0.9	1	6.24e-06	TUBA4A,TINAGL1,KRT27,KRT73,FBLN1,TUBB,TUBB4B,COL18A1,HLA-DRB1,CSRP1,COL4A1,KRT34,HP1BP3,MYL3
GO Function	GO:0005515	Protein binding	34	7242	0.31	0.38	0.00034	PFN2,TUBA4A,UBE2K,GNAO1,AMBP,ACAT1,TINAGL1,RABL3,HBE1,HSP90B1,PPIB,YWHAG,CFHR1,A2M,LASP1,FBLN1,TUBB,EEF1A1,SFN,TUBB4B,PRDX6,ANXA2,COL18A1,HLA-DRB1,CSRP1,TAGLN2,COL4A1,ITGB1,HLA-A,TF,FBP1,MME,PPIA,MYL3
GO Function	GO:0005525	GTP binding	7	381	0.91	0.44	0.0316	TUBA4A,RAP1B,GNAO1,RABL3,TUBB,EEF1A1,TUBB4B
GO Function	GO:0044877	Protein-containing complex binding	12	1261	0.62	0.37	0.0316	RAP1B,GNAO1,AMBP,HBE1,LASP1,FBLN1,TUBB,HLA-DRB1,ITGB1,HLA-A,HP1BP3,PPIA
GO Function	GO:0005488	Binding	41	12838	0.15	0.22	0.0358	PFN2,TUBA4A,RAP1B,UBE2K,GNAO1,AMBP,ACAT1,TINAGL1,RABL3,HBE1,HSP90B1,PPIB,YWHAG,CFHR1,A2M,LASP1,FBLN1,TUBB,EEF1A1,SFN,TUBB4B,PRDX6,ZMAT5,ANXA2,COL18A1,HLA-DRB1,CSRP1,TAGLN2,HNRNPR,COL4A1,ZNF566,ITGB1,HLA-A,TF,HP1BP3,FBP1,MME,PPIA,CA1,PANK4,MYL3
GO Function	GO:0050839	Cell adhesion molecule binding	8	560	0.8	0.4	0.0358	LASP1,FBLN1,SFN,PRDX6,ANXA2,TAGLN2,ITGB1,PPIA
GO Component	GO:0070062	Extracellular exosome	30	2096	0.8	1.28	1.06e-15	PFN2,TUBA4A,RAP1B,AMBP,ACAT1,TINAGL1,HSP90B1,PPIB,KRT27,YWHAG,KRT73,A2M,FBLN1,TUBB,EEF1A1,SFN,TUBB4B,PRDX6,ANXA2,COL18A1,HLA-DRB1,CSRP1,TAGLN2,ITGB1,HLA-A,TF,FBP1,MME,PPIA,CA1
GO Component	GO:0005615	Extracellular space	34	3247	0.66	1	1.67e-15	PFN2,TUBA4A,RAP1B,AMBP,ACAT1,TINAGL1,HBE1,HSP90B1,PPIB,KRT27,YWHAG,KRT73,CFHR1,A2M,FBLN1,TUBB,EEF1A1,SFN,TUBB4B,PRDX6,ANXA2,COL18A1,HLA-DRB1,CSRP1,TAGLN2,COL4A1,KRT34,ITGB1,HLA-A,TF,FBP1,MME,PPIA,CA1
GO Component	GO:0005576	Extracellular region	35	4175	0.56	0.81	3.14e-13	PFN2,TUBA4A,RAP1B,AMBP,ACAT1,TINAGL1,HBE1,HSP90B1,PPIB,KRT27,YWHAG,KRT73,CFHR1,A2M,FBLN1,TUBB,EEF1A1,SFN,TUBB4B,PRDX6,ANXA2,COL18A1,HLA-DRB1,CSRP1,TAGLN2,CDCA8,COL4A1,KRT34,ITGB1,HLA-A,TF,FBP1,MME,PPIA,CA1
GO Component	GO:0034774	Secretory granule lumen	8	321	1.04	0.94	0.00018	A2M,TUBB,EEF1A1,TUBB4B,PRDX6,ANXA2,TF,PPIA
GO Component	GO:0062023	Collagen-containing extracellular matrix	8	407	0.93	0.77	0.00072	AMBP,TINAGL1,HSP90B1,A2M,FBLN1,ANXA2,COL18A1,COL4A1
GO Component	GO:0005925	Focal adhesion	8	416	0.93	0.76	0.00078	HSP90B1,PPIB,YWHAG,LASP1,CSRP1,ITGB1,MME,PPIA
GO Component	GO:0072562	Blood microparticle	5	118	1.27	0.88	0.0013	AMBP,HBE1,CFHR1,A2M,TF
GO Component	GO:0099081	Supramolecular polymer	11	1009	0.68	0.56	0.0018	TUBA4A,KRT27,KRT73,FBLN1,TUBB,TUBB4B,HLA-DRB1,CSRP1,COL4A1,KRT34,MYL3
GO Component	GO:0030141	Secretory granule	10	873	0.7	0.55	0.003	RAP1B,A2M,TUBB,EEF1A1,TUBB4B,PRDX6,ANXA2,TF,MME,PPIA
GO Component	GO:0042582	Azurophil granule	5	154	1.15	0.73	0.0036	RAP1B,TUBB,TUBB4B,PRDX6,ANXA2
GO Component	GO:0035578	Azurophil granule lumen	4	91	1.28	0.7	0.0063	TUBB,TUBB4B,PRDX6,ANXA2
GO Component	GO:0099512	Supramolecular fiber	10	1000	0.64	0.47	0.0068	TUBA4A,KRT27,KRT73,FBLN1,TUBB,TUBB4B,HLA-DRB1,CSRP1,KRT34,MYL3
GO Component	GO:0005604	Basement membrane	4	98	1.25	0.67	0.0076	FBLN1,ANXA2,COL18A1,COL4A1
GO Component	GO:0042470	Melanosome	4	109	1.21	0.62	0.0104	HSP90B1,PPIB,ANXA2,ITGB1
GO Component	GO:0005764	Lysosome	8	746	0.67	0.42	0.0196	RAP1B,TINAGL1,TUBB,EEF1A1,TUBB4B,PRDX6,ANXA2,HLA-DRB1
GO Component	GO:0031410	Cytoplasmic vesicle	15	2482	0.42	0.33	0.0196	RAP1B,HSP90B1,PPIB,A2M,TUBB,EEF1A1,TUBB4B,PRDX6,ANXA2,HLA-DRB1,ITGB1,HLA-A,TF,MME,PPIA
GO Component	GO:0005737	Cytoplasm	38	12056	0.14	0.22	0.0394	PFN2,TUBA4A,RAP1B,UBE2K,AMBP,ACAT1,TINAGL1,HBE1,HSP90B1,PPIB,KRT27,YWHAG,KRT73,A2M,LASP1,TUBB,EEF1A1,SFN,TUBB4B,PRDX6,ANXA2,COL18A1,HLA-DRB1,CSRP1,TAGLN2,CDCA8,HNRNPR,COL4A1,KRT34,ITGB1,HLA-A,TF,FBP1,MME,PPIA,CA1,PANK4,MYL3
GO Component	GO:0070161	Anchoring junction	10	1325	0.52	0.32	0.0407	RAP1B,HSP90B1,PPIB,YWHAG,LASP1,ANXA2,CSRP1,ITGB1,MME,PPIA
GO Component	GO:0005788	Endoplasmic reticulum lumen	5	312	0.85	0.4	0.0408	HSP90B1,PPIB,COL18A1,COL4A1,TF
GO Component	GO:0005829	Cytosol	23	5438	0.27	0.25	0.0408	TUBA4A,RAP1B,UBE2K,AMBP,HBE1,HSP90B1,KRT27,YWHAG,KRT73,TUBB,EEF1A1,SFN,TUBB4B,PRDX6,ANXA2,TAGLN2,CDCA8,KRT34,FBP1,PPIA,CA1,PANK4,MYL3
Reactome	HSA-109582	Hemostasis	10	607	0.86	0.65	0.0022	TUBA4A,RAP1B,HBE1,A2M,TUBB4B,ANXA2,TAGLN2,ITGB1,TF,PPIA
Reactome	HSA-168249	Innate Immune System	12	1041	0.7	0.57	0.0022	RAP1B,UBE2K,HSP90B1,CFHR1,TUBB,EEF1A1,TUBB4B,PRDX6,ANXA2,HLA-A,MME,PPIA
Reactome	HSA-168256	Immune System	16	1979	0.55	0.48	0.0022	TUBA4A,RAP1B,UBE2K,HSP90B1,CFHR1,TUBB,EEF1A1,TUBB4B,PRDX6,ANXA2,HLA-DRB1,ITGB1,HLA-A,MME,PPIA,CA1
Reactome	HSA-195258	RHO GTPase Effectors	7	292	1.02	0.73	0.0022	PFN2,TUBA4A,YWHAG,SFN,TUBB4B,CDCA8,ITGB1
Reactome	HSA-6798695	Neutrophil degranulation	9	476	0.92	0.68	0.0022	RAP1B,TUBB,EEF1A1,TUBB4B,PRDX6,ANXA2,HLA-A,MME,PPIA
Reactome	HSA-8950505	Gene and protein expression by JAK-STAT signaling after Interleukin-12 stimulation	4	37	1.68	0.91	0.0022	RAP1B,ANXA2,PPIA,CA1
Reactome	HSA-114608	Platelet degranulation	5	126	1.24	0.8	0.0024	TUBA4A,A2M,TAGLN2,TF,PPIA
Reactome	HSA-5663220	RHO GTPases Activate Formins	5	139	1.2	0.75	0.0033	PFN2,TUBA4A,TUBB4B,CDCA8,ITGB1
Reactome	HSA-1445148	Translocation of SLC2A4 (GLUT4) to the plasma membrane	4	71	1.39	0.8	0.0035	TUBA4A,YWHAG,SFN,TUBB4B
Reactome	HSA-380259	Loss of Nlp from mitotic centrosomes	4	69	1.4	0.8	0.0035	TUBA4A,YWHAG,TUBB,TUBB4B
Reactome	HSA-8854518	AURKA Activation by TPX2	4	72	1.39	0.79	0.0035	TUBA4A,YWHAG,TUBB,TUBB4B
Reactome	HSA-76002	Platelet activation, signaling and aggregation	6	260	1	0.67	0.0036	TUBA4A,RAP1B,A2M,TAGLN2,TF,PPIA
Reactome	HSA-5663205	Infectious disease	10	917	0.68	0.52	0.004	TUBA4A,PPIB,YWHAG,TUBB,EEF1A1,SFN,TUBB4B,ITGB1,HLA-A,PPIA
Reactome	HSA-380270	Recruitment of mitotic centrosome proteins and complexes	4	80	1.34	0.76	0.0043	TUBA4A,YWHAG,TUBB,TUBB4B
Reactome	HSA-2565942	Regulation of PLK1 Activity at G2/M Transition	4	87	1.3	0.72	0.0054	TUBA4A,YWHAG,TUBB,TUBB4B
Reactome	HSA-3000157	Laminin interactions	3	30	1.64	0.78	0.0055	COL18A1,COL4A1,ITGB1
Reactome	HSA-1474244	Extracellular matrix organization	6	300	0.94	0.61	0.0059	PPIB,A2M,FBLN1,COL18A1,COL4A1,ITGB1
Reactome	HSA-380320	Recruitment of NuMA to mitotic centrosomes	4	93	1.27	0.7	0.0061	TUBA4A,YWHAG,TUBB,TUBB4B
Reactome	HSA-5620912	Anchoring of the basal body to the plasma membrane	4	97	1.26	0.68	0.0069	TUBA4A,YWHAG,TUBB,TUBB4B
Reactome	HSA-68877	Mitotic Prometaphase	5	201	1.04	0.61	0.0084	TUBA4A,YWHAG,TUBB,TUBB4B,CDCA8
Reactome	HSA-5653656	Vesicle-mediated transport	8	666	0.72	0.48	0.0098	TUBA4A,AMBP,HSP90B1,YWHAG,SFN,TUBB4B,COL4A1,TF
Reactome	HSA-2173782	Binding and Uptake of Ligands by Scavenger Receptors	3	43	1.48	0.65	0.0119	AMBP,HSP90B1,COL4A1
Reactome	HSA-1280215	Cytokine Signaling in Immune system	8	706	0.7	0.45	0.0136	RAP1B,HSP90B1,ANXA2,HLA-DRB1,ITGB1,HLA-A,PPIA,CA1
Reactome	HSA-1280218	Adaptive Immune System	8	758	0.66	0.41	0.0213	TUBA4A,RAP1B,UBE2K,TUBB4B,HLA-DRB1,ITGB1,HLA-A,PPIA
Reactome	HSA-1650814	Collagen biosynthesis and modifying enzymes	3	67	1.29	0.49	0.0345	PPIB,COL18A1,COL4A1
Reactome	HSA-449147	Signaling by Interleukins	6	453	0.76	0.4	0.0356	RAP1B,HSP90B1,ANXA2,ITGB1,PPIA,CA1
